# Supplementary material for: Challenges in the Detection of Clinically Useful Biomarkers for the Diagnosis of Delirium in Older People in the Emergency Department—A Case–Control Study
Source: Life (Basel). 2022 Jul 27;12(8):1127. doi: 10.3390/life12081127 (PMC9409784; doi:10.3390/life12081127)
Supplement: Supplementary file 1 [file life-12-01127-s001.zip]

Archive with 1 entries (1 files):
- life-1765162-supplementary.pdf
